# Supplementary material for: Synthesis of Novel Halogenated Heterocycles Based on o-Phenylenediamine and Their Interactions with the Catalytic Subunit of Protein Kinase CK2
Source: Molecules. 2021 May 25;26(11):3163. doi: 10.3390/molecules26113163 (PMC8198750; doi:10.3390/molecules26113163)
Supplement: Supplementary file 1 [file molecules-26-03163-s001.zip]

Archive with 1 entries (1 files):
- molecules-1145649-supplementary.pdf
